# Supplementary material for: Over-reliance on land for carbon dioxide removal in net-zero climate pledges
Source: Nat Commun. 2024 Oct 23;15:9118. doi: 10.1038/s41467-024-53466-0 (PMC11496795; doi:10.1038/s41467-024-53466-0)
Supplement: Supplementary file 3 — Source Data [file 41467_2024_53466_MOESM3_ESM.xlsx]

## Sheet: Fig. 1
Figure 1a								Figure 1b
Pledge activity	land-use change	min	max	non land-use change	min	max		Pledge metric	Emissions	Direct	Indirect
								Median	526.83	435.43	27.61
Unconditional pledges	418.88			525.56				2SD	97.46		0.21
(inc Bioenergy)	60.98	21.71	100.26	0
Conditional pledges	15.82			29.6				min	429.38		27.39
Total	434.7	394.87	474.55	555.16	466.18	644.13		max	624.29		27.82
2SD	39.8407			88.9773

## Sheet: Fig. 2
Year	Pledges	Cumulative from 2020			Year	Total area (Mha)	land-use change	non land-use change		Year	total area	Number of pledges
2020	0	0			2030	211	79	131		2030	211	90
2030	211	470.667			2040	100				2040	100	4
2040	100	730.333			2050	790	235	555		2050	790	21
2050	479	940			2060	990	435	555		2060	990	1
2060	200	990

## Sheet: Fig. 3 share of global land
Country Name	Share of global CDR area
Russian Federation (35.4%)	0.354326
Saudi Arabia (20.2%)	0.202186
United States of America (10.9%)	0.109
Canada (5.0%)	0.0502568
Brazil (3.2%)	0.0323898
Ethiopia (2.8%)	0.028405
India (2.4%)	0.024261
China (1.9%)	0.0193263
Colombia (1.9%)	0.0187358
Australia (1.9%)	0.0185234
All other (14.4%)	0.144

## Sheet: Fig. 4 cdr-territory
																		Remaining land						land-use Change						non land-use change
	Dominica						Equatorial Guinea						Saudi Arabia						Lebanon						El Salvador						Rwanda						Uganda						Ethiopia
	Russian Federation						Malawi						The Gambia						Comoros						Namibia						Colombia						Cambodia						Thailand

## Sheet: data
Countries	non land-use change	land-use change	Total CDR
Afghanistan	5582050	0	5582050
Albania	0	2400	2400
Algeria	0	1245000	1245000
Andorra	0	2898.55	2898.55
Angola	0	554000	554000
Antigua and Barbuda	0	0	0
Argentina	0	0	0
Armenia	0	102492	102492
Australia	0	1.83327e+07	1.83327e+07
Austria	0	0	0
Azerbaijan	0	0	0
Bahrain	0	0	0
Bangladesh	22000	416800	438800
Barbados	0	0	0
Belarus	0	0	0
Belgium	0	0	0
Belize	52600	14000	66600
Benin	85000	150000	235000
Bhutan	31754	0	31754
Bolivia	725000	1000000	1725000
Bosnia and Herzegovina	0	26500	26500
Botswana	0	0	0
Brazil	32000000	0	32000000
Brunei Darussalam	0	625.469	625.469
Bulgaria	0	0	0
Burkina Faso	100000	0	100000
Burundi	0	333289	333289
Cambodia	2700000	0	2700000
Cameroon	0	650000	650000
Canada	4.89474e+07	252970	4.92003e+07
Cape Verde (Cabo Verde)	6000	10000	16000
Central African Republic	130000	0	130000
Chad	3500000	1500000	5000000
Chile	0	200000	200000
China	0	19100000	19100000
Colombia	11415990	7467508	18883498
Comoros	0	36016.3	36016.3
Congo	8000	12000	20000
Costa Rica	69500	0	69500
Côte d'Ivoire	0	4299628	4299628
Croatia	0	0	0
Cuba	0	165000	165000
Cyprus	0	0	0
Czech Republic	0	0	0
Democratic Republic of Congo	2000000	9000000	11000000
Denmark	0	0	0
Djibouti	2000	0	2000
Dominica	192535	0	192535
Dominican Republic	0	43750	43750
Ecuador	0	0	0
Egypt	0	0	0
El Salvador	1000000	0	1000000
Equatorial Guinea	4.91601e+06	0	4.91601e+06
Eritrea	121000	0	121000
Estonia	0	0	0
Eswatini	0	12509.4	12509.4
Ethiopia	24800000	3000000	27800000
European Union	1.47891e+07	0	1.47891e+07
Fiji	6300	67154.5	73454.5
Finland	0	0	0
France	0	0	0
Gabon	0	0	0
Georgia	52500	1500	54000
Germany	0	0	0
Ghana	0	250000	250000
Greece	0	0	0
Grenada	0	0	0
Guatemala	715000	0	715000
Guinea	2000000	62546.9	2.06255e+06
Guinea-Bissau	0	0	0
Guyana	0	0	0
Haiti	89500	110000	199500
Honduras	0	1300000	1300000
Hungary	0	0	0
Iceland	0	284011	284011
India	3.15092e+06	2.05623e+07	2.37132e+07
Indonesia	12000000	0	12000000
Iran, Islamic Republic of	0	0	0
Iraq	0	0	0
Ireland	0	0	0
Israel	0	0	0
Italy	0	0	0
Jamaica	0	11178.9	11178.9
Japan	0	0	0
Jordan	54690.8	12787.7	67478.5
Kazakhstan	0	900000	900000
Kenya	0	2155790	2155790
Kiribati	12.4533	0	12.4533
Kuwait	0	0	0
Kyrgyzstan	0	83000	83000
Lao People's Democratic Republic	309859	0	309859
Latvia	0	0	0
Lebanon	0	749064	749064
Lesotho	0	120000	120000
Liberia	104970	122850	227820
Libya	0	0	0
Liechtenstein	0	0	0
Lithuania	0	0	0
Luxembourg	0	0	0
Madagascar	105000	270000	375000
Malawi	2000000	0	2000000
Malaysia	0	0	0
Maldives	0	0	0
Mali	0	540000	540000
Malta	0	0	0
Marshall Islands	0	0	0
Mauritania	0	60000	60000
Mauritius	0	0	0
Mexico	40785	0	40785
Micronesia	0	0	0
Moldova, Republic of	0	0	0
Monaco	0	0	0
Mongolia	0	538302	538302
Montenegro	0	0	0
Morocco	0	3000000	3000000
Mozambique	0	0	0
Myanmar	78022.8	42276.4	120299
Namibia	15600000	200000	15800000
Nauru	0	0	0
Nepal	0	1.1583e+06	1.1583e+06
Netherlands	0	0	0
New Zealand	0	1200000	1200000
Nicuargua	470000	0	470000
Niger	1927035	1254500	3181535
Nigeria	322689	0	322689
North Korea	0	1000000	1000000
North Macedonia	0	5000	5000
Norway	0	0	0
Oman	0	94339.6	94339.6
Pakistan	0	1.89394e+06	1.89394e+06
Palau	0	0	0
Palestinian Territory, Occupied	0	4000	4000
Panama	0	50000	50000
Papua New Guinea	0	0	0
Paraguay	4588	187942	192530
Peru	0	0	0
Philippines	0	0	0
Poland	0	0	0
Portugal	0	0	0
Qatar	0	0	0
Romania	0	0	0
Russian Federation	350000000	0	350000000
Rwanda	805000	0	805000
Saint Kitts and Nevis	0	0	0
Saint Lucia	0	0	0
Saint Vincent and the Grenadines	0	0	0
Samoa	3817.15	3252	7069.15
San Marino	0	0	0
Sao Tome and Principe	0	0	0
Saudi Arabia	0	200000000	200000000
Senegal	50000	500000	550000
Serbia	0	0	0
Seychelles	0	0	0
Sierra Leone	19000	14754.7	33754.7
Singapore	639.386	200	839.386
Slovakia	0	0	0
Slovenia	0	0	0
Solomon Islands	0	253.008	253.008
Somalia	716668	731748	1.44842e+06
South Africa	0	100000	100000
South Korea	0	0	0
South Sudan	1.88679e+06	0	1.88679e+06
Spain	0	0	0
Sri Lanka	278000	18000	296000
Sudan	850000	850000	1700000
Suriname	245700	245700	491400
Sweden	0	0	0
Switzerland	0	480146	480146
Syrian Arab Republic	0	0	0
Tajikistan	66000	0	66000
Tanzania	0	0	0
Thailand	0	7780000	7780000
The Bahamas	0	50	50
The Gambia	0	203400	203400
Timor-Leste	0	12509.4	12509.4
Togo	0	406377	406377
Tonga	0	1250.94	1250.94
Trinidad and Tobago	0	0	0
Tunisia	168289	0	168289
Turkiye	0	0	0
Turkmenistan	0	0	0
Tuvalu	0	0	0
Uganda	3.90332e+06	1.7373e+06	5.64062e+06
Ukraine	0	1400000	1400000
United Arab Emirates	20000	0	20000
United Kingdom	0	3.65017e+06	3.65017e+06
United States of America	0	1.08138e+08	1.08138e+08
Uruguay	2108835	213338	2.32217e+06
Uzbekistan	0	1300000	1300000
Vanuatu	0	0	0
Venezuela, Bolivarian Republic of	3000	155000	158000
Vietnam	1.30704e+06	0	1.30704e+06
Yemen	0	0	0
Zambia	0	0	0
Zimbabwe	500000	550000	1050000
SUM	5.5516e+08	4.34712e+08	9.89872e+08
